# Supplementary material for: Utility of quantitative whole-body autoradiography (QWBA) and oxidative combustion (OC) analysis in the assessment of tissue distribution of [14C]Mefuparib (CVL218) in SD and LE rats
Source: PLoS One. 2024 Dec 5;19(12):e0315223. doi: 10.1371/journal.pone.0315223 (PMC11620678; doi:10.1371/journal.pone.0315223)
Supplement: S2 Appendix — (XLSX) [file pone.0315223.s002.xlsx]

## Sheet: Figure 1
ig 1. Central nervous system autoradiogram of the radioactivity distribution in a male LE rat at 2 h post-dose following a single i.g. administration of [14C]CVL218 at a target dose of 20 mg/kg (100 µCi/kg)
Male brain tissue	Concentration (ng eq./g)	Concentration (nci./g)
	2 h
Olfactory bulb	2179.58	11
Cerebrum	2179.58	11
Corpus callosum	2774.01	14
Colliculus	2179.58	11
Cerebellum	2179.58	11
Thalamus	2377.73	12
Hypothalamus	2179.58	11
Pons	2179.58	11
Medulla	2377.73	12
Spinal cord	2179.58	11

## Sheet: Figure 2
Figure 2. Concentration of [14C]CVL218 in the plasma, brain homogenate, liver homogenate, and kidney homogenate of LE rats and SD rats using oxidative combustion (OC) analysis at 0.5, 2, and 8 hours post-dose following a single i.g. administration.
		LE-OC		SD-OC
	time	conc(ng eg/g)	SD	conc(ng eg/g)	SD
plasma	0.5	3208	1454	3261	1310
	2	7224	2701	5941	1214
	8	2975	304	2490	1208
Brain	0.5	2438	1562	1788	886
	2	3499	1686	2337	797
	8	1538	676	615	224
Liver	0.5	36965	22205	9681	4539
	2	39011	12035	9750	924
	8	13700	2777	2556	1049
Kidney	0.5	33679	20529	5902	1927
	2	33041	8563	7079	1849
	8	12018	5313	2430	1027
Time	LE rat	Mean	SD		Mean	SD		Mean	SD		Mean	SD		SD rat		Mean	SD		Mean	SD		Mean	SD		Mean	SD
（h）	plasma			brain homogenate			liver homogenate			kidney homogenate					plasma			brain homogenate			liver homogenate			kidney homogenate
0.5	2429	3208.33	1454.12	634	2437.67	1562.11	24341	36965	22204.9	9994	33678.7	20529.2		43	4768.64	3260.92	1310.31	2810.32	1787.61	886.082	14919.5	9681.12	4539.13	8125.46	5902.17	1926.73
	2310			3323			23950			44669				44	2397.51			1302.4			7214.78			4861.18
	4886			3356			62604			46373				45	2616.62			1250.11			6909.1			4719.86
2	5548	7223.67	2700.54	2477	3499.33	1685.72	39772	39010.7	12035.1	27955	33041	8562.72		46	4686.06	5941.37	1213.75	1931.67	2336.68	797.174	8992.79	9749.94	923.619	5251.24	7079.32	1849.39
	10339			5445			50647			42927				47	6029.25			1823.32			9478.04			7037.44
	5784			2576			26613			28241				48	7108.78			3255.05			10779			8949.3
8	2798	2974.67	304.265	2276	1538	676.257	12956	13699.7	2777.21	15209	12017.7	5313.37		55	3657.46	2489.55	1207.85	801.326	615.411	223.567	3674.17	2556.04	1048.94	2805.75	2429.75	1026.53
	2800			948			11370			14960				56	1245.38			367.344			1593.71			1268.24
	3326			1390			16773			5884				57	2565.81			677.562			2400.24			3215.27

## Sheet: Figure 3
Fig 3. Whole-body autoradiogram of the radioactivity distribution in a male LE rat at 2 h post-dose following a single i.g. administration of [14C]CVL218 at a target dose of 20 mg/kg (100 µCi/kg)
	Concentration (ng eq./g)	Concentration (nci./g)
tissue	2 h
eye	19418	98
brain	2576	13
skin	7133	36
fat	594	3
muscle	3765	19
lung	21598	109
heart	2378	12
liver	25362	128
spleen	18626	94
pancreas	991	5
kidney	23183	117
adrenal gland	19220	97
bladder	69350	350
prostate	7926	40
thymus	9115	46
testis	3170	16
stomach	106403	537
small intestine	54291	274
large intestine	9709	49

## Sheet: Table 1
Table 1. Concentration of [14C]CVL218 in tissue of interest from male LE rats after a single 20 mg/kg (100 µCi/kg) intragastric administration by Quantitative whole-body autoradiography (QWBA) and oxidative combustion (OC) analysis
OC
time	No.		tissue(ng eq./g)
（h）		plasma	brain	liver	kidney	heart	spleen	small intestine	eye	stomach	large intestine	muscle	thymus	skin	lung	fat	bladder	adrenal gland	pancreas	plasma	blood	testis	prostate
0.5	G4_M_19	2429	634	24341	9994	2160	3856	26986	1430	19308	2375	692	1150	943	11048	651	912	6137	3424	2429	3225	301	1269
	G4_M_20	2310	3323	23950	44669	2520	3922	19991	1518	29551	2710	684	1188	1017	10420	661	2501	33108	3496	2310	4470	36	47
	G4_M_21	4886	3356	62604	46373	12788	24289	165669	10227	103035	11463	3895	8234	4197	75395	3131	4214	28253	20106	4886	4164	2350	5953
2	G4_M_25	5548	2477	39772	27955	5911	14502	22419	16611	10514	4735	3224	6412	5042	35681	3527	6367	13986	8778	5548	3914	2456	8150
	G4_M_26	10339	5445	50647	42927	11977	29435	40315	39048	34049	10848	6727	14988	14197	59924	4744	13867	21343	20755	10339	7915	6126	14452
	G4_M_27	5784	2576	26613	28241	6147	15681	18796	16536	14641	5932	3337	6922	4738	30275	2389	5420	13303	9783	5784	3981	2332	6270
8	G4_M_31	2798	2276	12956	15209	1836	6180	5940	51272	2897	6316	1425	4226	8109	9486	621	2930	5544	2655	2798	1810	4239	3298
	G4_M_32	2800	948	11370	14960	1798	5764	12696	55185	5697	7033	1204	4427	3324	14135	528	3557	3970	2906	2800	1935	4357	4662
	G4_M_33	3326	1390	16773	5884	2495	7230	14264	50259	6486	6208	1625	4633	2566	17633	1819	7031	6124	3722	3326	2359	4031	4743
48	G4_M_37	57	28	1821	767	40	98	146	35901	148	217	26	27	4576	168	123	47	482	196	57	40	65	42
	G4_M_38	128	59	1823	924	85	132	279	48417	238	634	34	45	12087	215	198	95	428	66	128	71	48	80
	G4_M_39	153	70	2322	857	72	120	241	32500	566	770	59	56	456	198	70	126	314	59	153	172	60	74
QWBA
ng eq./g	time	eye	brain	skin	fat	muscle	lung	heart	liver	spleen	pancreas	kidney	adrenal gland	bladder	prostate	thymus	testis	stomach	small intestine	large intestine	plasma	blood
	0.5	2179.58	792.575	1783.29	198.144	2377.73	11096.1	4755.45	39034.3	8520.18	396.288	21201.4	19219.9	44186.1	24966.1	2377.73	792.575	2774.01	177933	3368.44	5484.07	3566.59
	2	19418.1	2575.87	7133.18	594.431	3764.73	21597.7	2377.73	25362.4	18625.5	990.719	23182.8	19219.9	69350.3	7925.75	9114.61	3170.3	106403	54291.4	9709.05	4985.88	3962.88
	8	36458.5	594.431	990.719	198.144	594.431	5746.17	1585.15	8520.18	6142.46	396.288	14860.8	9114.61	1585.15	114527	4755.45	4359.16	1387.01	2774.01	145239	1534.52	1188.86
	48	7529.46	0	1585.15	0	0	198.144	198.144	990.719	0	0	396.288	792.575	0	0	0	594.431	0	198.144	0	110.58	0

## Sheet: Table 2
Table 2. Concentration of [14C]CVL218 in brain tissue of interest from male LE rats after a single 20 mg/kg (100 µCi/kg) intragastric administration by Quantitative whole-body autoradiography (QWBA)
Male brain tissue	Concentration (ng eq./g)				AUC0-48h
	0.5 h	2 h	8 h	48 h	(ng eq./g h)
Olfactory bulb	198.14	2179.58	396.29	BLQ	17486.2
Cerebrum	198.14	2179.58	594.43	BLQ	22043.5
Corpus callosum	198.14	2774.01	396.29	BLQ	19715.3
Colliculus	594.43	2179.58	198.14	BLQ	13325.2
Cerebellum	396.29	2179.58	396.29	BLQ	17684.3
Thalamus	396.29	2377.73	594.43	BLQ	22984.7
Hypothalamus	198.14	2179.58	594.43	BLQ	22043.5
Pons	594.43	2179.58	594.43	BLQ	22439.8
Medulla	396.29	2377.73	396.29	BLQ	18427.4
Spinal cord	BLQ	2179.58	792.58	BLQ	26402.7
Olfactory bulb	Cerebrum	Corpus callosum	Colliculus	Cerebellum	Thalamus	Hypothalamus	Pons	Medulla	Spinal cord	plasma	blood
198.144	198.144	198.144	594.431	396.288	396.288	198.144	594.431	396.288	0	5484.07	3566.59
2179.58	2179.58	2774.01	2179.58	2179.58	2377.73	2179.58	2179.58	2377.73	2179.58	4985.88	3962.88
396.288	594.431	396.288	198.144	396.288	594.431	594.431	594.431	396.288	792.575	1534.52	1188.86
0	0	0	0	0	0	0	0	0	0	110.58	0
17486.2	22043.5	19715.3	13325.2	17684.3	22984.7	22043.5	22439.8	18427.4	26402.7	61686.6	45771.2
Spinal cord	0	2179.58	792.575	0	26402.7
Thalamus	396.288	2377.73	594.431	0	22984.7
Pons	594.431	2179.58	594.431	0	22439.8
Cerebrum	198.144	2179.58	594.431	0	22043.5
Hypothalamus	198.144	2179.58	594.431	0	22043.5
Corpus callosum	198.144	2774.01	396.288	0	19715.3
Medulla	396.288	2377.73	396.288	0	18427.4
Cerebellum	396.288	2179.58	396.288	0	17684.3
Olfactory bulb	198.144	2179.58	396.288	0	17486.2
Colliculus	594.431	2179.58	198.144	0	13325.2
(ng eq./g h)
（h）	0.5	2	8	48
	G8_M_87	G8_M_88	G8_M_89	G8_M_90	AUC
Olfactory bulb	198.144	2179.58	396.288	0	17486.2
Cerebrum	198.144	2179.58	594.431	0	22043.5
Corpus callosum	198.144	2774.01	396.288	0	19715.3
Colliculus	594.431	2179.58	198.144	0	13325.2
Cerebellum	396.288	2179.58	396.288	0	17684.3
Thalamus	396.288	2377.73	594.431	0	22984.7
Hypothalamus	198.144	2179.58	594.431	0	22043.5
Pons	594.431	2179.58	594.431	0	22439.8
Medulla	396.288	2377.73	396.288	0	18427.4
Spinal cord	0	2179.58	792.575	0	26402.7
plasma	3170.3	2972.16	594.431	198.144	31950.7
blood	3566.59	3962.88	1188.86	0	45771.2
